# Supplementary material for: Retinoic Acid-Activated Ndrg1a Represses Wnt/β-catenin Signaling to Allow Xenopus Pancreas, Oesophagus, Stomach, and Duodenum Specification
Source: PLoS One. 2013 May 31;8(5):e65058. doi: 10.1371/journal.pone.0065058 (PMC3669096; doi:10.1371/journal.pone.0065058)
Supplement: Table S1 — List of genes down regulated more than 2-fold in BMS453 treated Xenopus laevis embryos collected at stages 12, 23, and 34 based on one Affymetrix Genome Array. The overlapping ones among three stages analyzed are crossed in additional columns. The 9 genes that were chosen for further in situ hybridization analysis are highlighted in bold. (XLS) [file pone.0065058.s005.xls]

## Sheet: Sheet1
Table S1. Genes down regulated more than 2-fold in BMS453 treated Xenopus laevis embryos collected at stages 12, 23, and 34 based on one Affymetrix Genome Array
stage analyzed	Probe Set ID	UniGene ID	Fold decrease with BMS453	Gene Title	Gene Symbol	Biological process	Embryonic expression in Xenopus	Validated by RT-PCR	Down-regulated at all three stages analyzed	Down-regulated at both stages 12 and 23 only	Down-regulated at both stages 23 and 34 only
st12	Xl2.8976.1.S1_at	Xl.8976	4.329	unknown	unknown	unknown	unknown		+
st12	Xl2.8033.1.A1_at	Xl.8033	3.367	Ankyrin repeat domain 37	ankrd37	unknown	unknown
st12	Xl2.46731.1.S1_at	Xl.46731	3.0581	hypothetical protein MGC83227	MGC83227	unknown	unknown
st12	Xl2.48161.1.S1_at	Xl.81723	2.73224	meso05	meso05	unknown	unknown
st12	Xl2.32663.1.A1_at	Xl.32663	2.7027	unknown	unknown	unknown	unknown
st12	Xl2.20447.1.S1_at	Xl.65814	2.6738	Tektin-2-like	MGC52862	Cystoskeletal protein	unknown
st12	Xl2.10846.1.A1_at	Xl.10846	2.63852	unknown	unknown	unknown	unknown
st12	Xl2.1811.1.S1_at	Xl.1811	2.58398	unknown	unknown	unknown	unknown
st12	Xl2.24094.1.A1_at	Xl.84101	2.5641	Shaw-related voltage-gated potassium channel protein 1	kcnc3	potassium ion transport	unknown
st12	Xl2.283.1.S1_at	Xl.283	2.55754	Homeobox A1-b	hoxa1-b	transcription factor	mesoderm			+
st12	Xl2.23512.1.S1_at	Xl.23512	2.51256	Homeobox A1-a	hoxa1-a	transcription factor	mesoderm			+
st12	Xl2.30247.1.S1_at	Xl.30247	2.45098	cell division cycle and apoptosis regulator 1	ccar1	predicted DNA-binding protein	unknown
st12	Xl2.7679.1.S1_at	Xl.47960	2.38663	serine peptidase inhibitor, Kunitz type, 2	spint2	protease inhibitor activity	unknown
st12	Xl2.40655.1.S1_at	Xl.40655	2.33645	unknown	unknown	unknown	unknown
st12	Xl2.8779.3.A1_at	Xl.70071	2.32558	unknown	unknown	unknown	unknown
st12	Xl2.847.1.S1_at	Xl.847	2.30947	otogelin	otog	von Willebrand factor and related coagulation proteins	epidermis
st12	Xl2.188.1.S1_a_at	Xl.188	2.26757	XlSOX-2	Sox-2	transcription factor	neural plate, oesophagus, stomach, anterior portion of the duodenum
st12	Xl2.8151.2.S1_at	Xl.8151	2.25734	Cold-inducible RNA binding protein 2 (xcirp2)	xcirp2	nucleic acid binding	eye
st12	Xl2.15455.1.S1_at	Xl.65135	2.13675	HNF1 homeobox B	hnf1b	transcription factor	endoderm, intermediate mesoderm
st12	Xl2.53235.2.A1_s_at	Xl.53235	2.12766	La ribonucleoprotein domain family, member 1	larp1	RNA-binding protein	unknown
st12	Xl2.15252.1.S1_at	Xl.78486	2.12314	sideroflexin 2	sfxn2	cation transport	pancreas			+
st12	Xl2.7084.1.A1_at	Xl.7084	2.1097	unknown	unknown	unknown	unknown
st12	Xl2.16457.1.S1_at	Xl.16457	2.079	Jun B proto-oncogene	junb	transcription factor	unknown
st12	Xl2rRNA.1.1.S1_at	unknown	2.07469	unknown	unknown	unknown	unknown
st12	Xl2.47762.2.A1_at	Xl.7084	2.07039	unknown	unknown	unknown	unknown
st12	Xl2.13044.1.S1_at	Xl.77080	2.06612	La ribonucleoprotein domain family, member 7	larp7	RNA-binding protein	unknown
st12	Xl2.53631.2.A1_at	Xl.84410	2.04918	unknown	unknown	unknown	unknown
st12	Xl2.3342.1.A1_at	Xl.3342	2.04499	chromodomain-helicase-DNA-binding protein 2-like	chd2	chromatin assembly or disassembly	unknown
st12	Xl2.54790.1.A1_at	Xl.54790	2.04499	Transmembrane, prostate androgen induced RNA (tmepai)	tmepai	unknown	unknown
st12	Xl2.53090.2.A1_at	Xl.53090	2.04499	Golgi integral membrane protein 4	golim4	unknown	unknown
st12	Xl2.48665.1.S1_s_at	Xl.29972	2.03666	USO1 vesicle transport factor	uso1	intracellular protein transport	unknown
st12	Xl2.9051.1.S1_at	Xl.9051	2.0284	tripartite motif protein 29	trim29	unknown	unknown
st12	Xl2.43139.1.S1_at	Xl.43139	2.0284	unknown	unknown	unknown	unknown
st12	Xl2.41549.1.A1_at	Xl.81026	2.01613	eukaryotic initiation factor 4A-III-B	eif4a3	ATP-dependent RNA helicase, nucleic acid binding	unknown
st12	Xl2.2599.2.S1_a_at	Xl.2599	2.01207	splicing factor 3b, subunit 1	Sf3b1	bind to pre-mRNA	unknown
st12	Xl2.693.19.S1_x_at	Xl.693	2.00803	calcium/calmodulin-dependent protein kinase (CaM kinase) II gamma	camk2g	unknown	unknown
st12	Xl2.53120.1.S1_at	Xl.71183	2.00401	anoctamin-9-like	LOC100489857	unknown	unknown
st12	Xl2.15161.1.S1_at	Xl.15161	2.00401	unknown	unknown	unknown	unknown
st12	Xl2.47096.1.S1_s_at	Xl.47096	2	structural maintenance of chromosomes 3	smc3	ATPase activity	unknown
st23	Xl2.283.1.S1_at	Xl.283	11.6279	Homeobox A1-b	hoxa1-b	transcription factor	mesoderm			+
st23	Xl2.23512.1.S1_at	Xl.23512	9.61538	Homeobox A1-a	hoxa1-a	transcription factor	mesoderm	+		+
st23	Xl2.15579.1.S1_at	Xl.15579	8.92857	solute carrier family 16, member 3	slc16a3-a	transmembrane solute exchange	epidermis
st23	Xl2.15008.1.A1_at	Xl.15008	8.69565	leukocyte cell derived chemotaxin 1	lect1	inhibits angiogenesis	unknown				+
st23	Xl2.15252.1.S1_at	Xl.78486	4.54545	sideroflexin 2	sfxn2	cation transport	pancreas			+
st23	Xl2.49726.1.S1_at	Xl.49726	4.36681	Transmembrane protein 252	tmem252	transmembrane protein	unknown	+
st23	Xl2.15214.1.S1_a_at	Xl.84969	4.21941	hypothetical LOC495835	LOC495835	unknown	ectoderm
st23	Xl2.30877.1.S1_at	Xl.30877	3.95257	unknown	unknown	unknown	unknown
st23	Xl2.25112.1.S1_at	Xl.25112	3.77358	lipase, endothelial	lipg	lipoprotein lipase activity	unknown	+
st23	Xl2.44918.1.S1_at	Xl.44918	3.7594	lapl03	lapl03	unknown	unknown
st23	Xl2.53677.1.A1_at	Xl.53677	3.58423	Spi-B transcription factor (Spi-1/PU.1 related)	spib-b	transcription factor	unknown
st23	Xl2.49562.1.S1_s_at	Xl.49562	3.48432	EPS8-like 3	eps8l3	protein tyrosine kinase activity	somite, heart primordium
st23	Xl2.54920.1.A1_at	Xl.54920	3.48432	Glutathione S-transferase P1	gst-P1	metabolic process	epidermis
st23	Xl2.18295.1.A1_at	Xl.18295	3.47222	Wilms tumor 1	wt1	transcription factor	pronephric kidney glomus	+			+
st23	Xl2.14679.1.S1_at	Xl.14679	3.31126	quinolinate phosphoribosyltransferase	qprt	NAD biosynthetic process	unknown
st23	Xl2.15089.1.A1_at	Xl.70381	3.30033	Galectin IX	LOC100492494	unknown	unknown
st23	Xl2.38040.1.A1_x_at	Xl.77627	3.25733	6-phosphofructo-2-kinase/fructose-2,6-biphosphatase 3	pfkfb3	catalytic activity	unknown				+
st23	Xl2.15089.3.A1_a_at	Xl.83457	3.24675	galectin IX	galectin IX	sugar binding	cement gland
st23	Xl2.47735.1.S1_at	Xl.47735	3.21543	homeobox B2	hoxb2	transcription factor	hindbrain, anterior neural tube
st23	Xl2.54392.1.S1_at	Xl.54392	3.18471	Homeobox B4	hoxb4	transcription factor	mesoderm	+			+
st23	Xl2.18390.1.S1_at	Xl.70636	3.16456	pdzk1 interacting protein 1	pdzk1ip1	membrane protein	pronephros	+
st23	Xl2.47268.2.A1_at	Xl.11640	3.16456	MGC81121 protein	MGC81121	unknown	unknown	+			+
st23	Xl2.24249.1.A1_at	Xl.83970	3.09598	maltase-glucoamylase (alpha-glucosidase)	mgam	unknown	unknown				+
st23	Xl2.9073.1.A1_at	Xl.9073	3.0581	unknown	unknown	unknown	unknown
st23	Xl2.3156.1.A1_at	Xl.3156	3.04878	proteasome (prosome, macropain) 26S subunit, non-ATPase, 3	psmd3	proteasome endopeptidase activity	unknown
st23	Xl2.22755.2.A1_at	Xl.22755	2.94118	laminin, beta 2	lamb2	proteinaceous extracellular matrix	neural plate
st23	Xl2.14930.1.S1_at	Xl.14930	2.92398	e3 ubiquitin/ISG15 ligase TRIM25-like	LOC100489943	unknown	unknown
st23	Xl2.15089.2.S1_at	Xl.70381	2.91545	Galectin IX	LOC100492494	unknown	unknown
st23	Xl2.13360.1.S1_at	Xl.77868	2.82486	dehydrogenase/reductase (SDR family) member 3	dhrs3	metabolic process	mindbrain, pronephric duct	+
st23	Xl2.4130.1.A1_at	Xl.4130	2.7933	hypothetical protein LOC100487171	LOC100487171	unknown	unknown
st23	Xl2.24281.1.S1_at	Xl.24281	2.76243	heat shock protein 90kDa alpha (cytosolic), class A member 1, gene 1	hsp90aa1.1	protein folding	unknown
st23	Xl2.29513.1.S1_at	Xl.29513	2.75482	phosphoglycerate kinase 1	pgk1	phosphoglycerate kinase activity	somite, heart primordium, proximal tubule of pronephros
st23	Xl2.52190.2.A1_a_at	Xl.72760	2.73973	hypothetical protein LOC100495307	LOC100495307	unknown	unknown
st23	Xl2.8304.1.S1_at	Xl.84950	2.68817	probable histone H2B 4	LOC733561	unknown	unknown
st23	Xl2.41449.1.A1_at	Xl.41449	2.68817	unknown	unknown	unknown	unknown
st23	Xl2.55635.1.S1_at	Xl.55635	2.68097	unknown	unknown	unknown	unknown
st23	Xl2.13704.1.S1_at	Xl.13704	2.65957	hypothetical protein LOC100489112	LOC100489112	unknown	unknown
st23	Xl2.12863.1.A1_at	Xl.72125	2.65957	urotensin II related peptide precursor	urp	RNA binding	unknown				+
st23	Xl2.602.1.S1_at	Xl.602	2.65252	peroxisomal membrane protein 34	pmp34	transporter activity	cement gland, proctodeum
st23	Xl2.2852.1.S1_at	Xl.15579	2.65252	solute carrier family 16, member 3	slc16a3-a	transmembrane solute exchange	epidermis
st23	Xl2.449.1.S1_at	Xl.449	2.63852	RRM-type RNA-binding protein hermes	rbpms	RNA binding	pronephric duct, heart primordium
st23	Xl2.8503.1.A1_at	Xl.8503	2.63158	LOC100491007	LOC100491007	unknown	unknown
st23	Xl2.25256.1.A1_at	Xl.25256	2.59067	unknown	unknown	unknown	unknown
st23	Xl2.16020.1.A1_at	Xl.16020	2.5641	unknown	unknown	unknown	unknown
st23	Xl2.17444.1.A1_at	Xl.17444	2.50627	Transmembrane protein 72	tmem72	unknown	unknown
st23	Xl2.14930.1.S1_x_at	Xl.14930	2.5	e3 ubiquitin/ISG15 ligase TRIM25-like	LOC100489943	unknown	unknown
st23	Xl2.8209.3.A1_at	Xl.8209	2.5	carbonic anhydrase VII	ca7	carbonate dehydratase activity	endoderm
st23	Xl2.13962.2.S1_at	Xl.55379	2.49377	unknown	unknown	unknown	unknown
st23	Xl2.1019.1.S1_at	Xl.1019	2.48139	zona pellucida glycoprotein homolog	zpd	egg envelope components	unknown
st23	Xl2.6280.1.S1_at	Xl.76014	2.46305	RNA binding protein with multiple splicing 2	rbpms2	RNA binding	pronephric duct, heart primordium	+
st23	Xl2.12180.1.S1_at	Xl.12180	2.45098	HIG1 hypoxia inducible domain family, member 1A	higd1a-a	response to hypoxia	somite
st23	Xl2.619.1.S2_at	Xl.619	2.45098	crescent	crescent	transmembrane receptor activity	endomesoderm, pronephros
st23	Xl2.17597.1.S1_at	Xl.77767	2.42718	N-myc downstream regulated gene 1	ndrg1	cell differentiation	endoderm, eye, proctodeum precursors	+
st23	Xl2.53905.2.A1_at	Xl.53905	2.39234	unknown	unknown	unknown	unknown
st23	Xl2.6203.1.S1_at	Xl.6203	2.38663	Synuclein, beta	sncb	oxidoreductase activity	unknown
st23	Xl2.23015.1.A1_at	Xl.50955	2.38663	unknown	unknown	unknown	unknown
st23	Xl2.13857.1.A1_at	Xl.13857	2.38663	unknown	unknown	unknown	unknown
st23	Xl2.51346.1.S1_at	Xl.51346	2.38095	solute carrier family 12 member 1-like	slc12a1l	transporter activity	proximal tubule of pronephros	+			+
st23	Xl2.34831.1.S1_at	Xl.68204	2.35849	unknown	unknown	unknown	unknown				+
st23	Xl2.4964.1.S1_at	Xl.4964	2.32558	Ribosomal protein S27a	rps27a	DNA repair, cell-cycle regulation	unknown
st23	Xl2.46899.1.S1_at	Xl.46899	2.32019	hypothetical LOC496078	LOC496078	unknown	unknown
st23	Xl2.9695.1.A1_at	Xl.9695	2.31481	complement component C8 beta chain	c8b	component of membrane attack complex	liver
st23	Xl2.25160.1.A1_at	Xl.25160	2.31481	solute carrier family 12 member 3-like	LOC100494755	unknown	unknown	+
st23	Xl2.9255.1.A1_at	Xl.70498	2.29885	unknown	unknown	unknown	unknown
st23	Xl2.13620.1.S1_at	Xl.13620	2.29885	unknown	unknown	unknown	unknown
st23	Xl2.17597.1.S1_x_at	Xl.77767	2.29358	N-myc downstream regulated gene 1	ndrg1	cell differentiation	endoderm, eye, proctodeum precursors
st23	Xl2.24335.1.S1_at	Xl.24335	2.29358	Synaptotagmin-like 5	sytl5	cAMP-dependent protein kinase activity	unknown
st23	Xl2.21647.3.S1_a_at	Xl.21647	2.29358	Estrogen receptor 1	esr1	regulation of transcription, DNA-dependent	anterior neural fold
st23	Xl2Affx.123.1.S1_at	Xl.12905	2.28833	Complement component 1, q subcomponent-like 4	c1ql4	phosphate transport	unknown
st23	Xl2.15841.1.A1_at	Xl.15841	2.28833	solute carrier organic anion transporter family, member 2B1	slco2b1	organic anion transporter	unknown	+
st23	Xl2.21890.1.S1_at	Xl.21890	2.2779	similar to apolipoprotein A-I	MGC52934	lipid transport	unknown	+
st23	Xl2.11680.1.S1_at	Xl.11680	2.2779	LOC100487019 uncharacterized protein C17orf59-like	LOC100487019	unknown	unknown
st23	Xl2.28822.1.S1_at	Xl.28822	2.25734	Selenoprotein P, plasma, 1	sepp1	selenium binding	unknown
st23	Xl2.25624.1.A1_at	Xl.25624	2.25734	low-density lipoprotein receptor-related protein 11-like	LOC100486814	calcium ion binding	unknown
st23	Xl2.28670.1.S1_at	Xl.34729	2.24719	Cysteine dioxygenase, type I	cdo1	cysteine dioxygenase activity	unknown
st23	Xl2.3370.1.S1_at	Xl.53491	2.24215	Homeobox D1	hoxd1	transcription factor	mesoderm
st23	Xl2.51269.1.S1_at	Xl.51269	2.22717	unknown	unknown	unknown	unknown
st23	Xl2.7809.1.S1_at	Xl.76669	2.22222	MGC81892 protein	MGC81892	unknown	unknown
st23	Xl2.11187.1.A1_at	Xl.11187	2.22222	unknown	unknown	unknown	unknown
st23	Xl2.5479.1.S1_at	Xl.77387	2.21729	La ribonucleoprotein domain family, member 7	larp7	RNA binding	unknown
st23	Xl2.49719.1.S1_s_at	Xl.25648	2.21239	Solute carrier family 22, member 4	slc22a4	ion transmembrane transporter activity	unknown
st23	Xl2.9002.1.A1_at	Xl.55382	2.20264	SH3-binding domain kinase 1	sbk1	serine/threonine kinase	brain				+
st23	Xl2.34818.1.A1_at	Xl.19054	2.18341	unknown	unknown	unknown	unknown
st23	Xl2.4241.1.S1_x_at	Xl.4241	2.17865	MGC82112 protein	MGC82112	unknown	unknown
st23	Xl2.2082.1.S1_at	Xl.2082	2.17865	EH-domain containing 1	ehd1	signal transduction	unknown
st23	Xl2.53224.2.A1_at	Xl.53224	2.17391	hypothetical protein LOC100491522	LOC100491522	unknown	unknown
st23	Xl2.10382.2.A1_at	Xl.34573	2.1692	unknown	unknown	unknown	unknown
st23	Xl2.12088.1.S1_at	Xl.77345	2.15983	homeobox protein GBX-2b	gbx2.1	transcription factor	hindbrain, posterior placodal area
st23	Xl2.11841.2.S1_at	Xl.11841	2.15983	unknown	unknown	unknown	unknown
st23	Xl2.785.2.S1_a_at	Xl.785	2.15054	frog integumentary mucin B.1	fimb.1	coagulation protein	unknown
st23	Xl2.16677.1.S1_a_at	Xl.6642	2.14592	unknown	unknown	unknown	unknown
st23	Xl2.8753.1.A1_at	Xl.8753	2.1322	hypothetical protein MGC68870	MGC68870	unknown	unknown
st23	Xl2.7252.1.S1_at	Xl.7252	2.1322	germes	LOC398520	unknown	unknown
st23	Xl2.45503.1.S1_at	Xl.45503	2.11864	phosphoenolpyruvate carboxykinase 2 (mitochondrial)	PCK2	gluconeogenesis	unknown
st23	Xl2.785.2.A1_a_at	Xl.785	2.11416	frog integumentary mucin B.1	fimb.1	coagulation protein	unknown
st23	Xl2.13712.2.A1_at	Xl.72055	2.11416	sema domain, immunoglobulin domain (Ig), short basic domain, secreted, (semaphorin) 3B	sema3b	receptor activity	unknown
st23	Xl2.55032.1.A1_at	Xl.55032	2.1097	unknown	unknown	unknown	unknown
st23	Xl2.27585.2.S1_at	Xl.27585	2.10526	WD repeat domain 75	wdr75	pre-mRNA processing	unknown
st23	Xl2.46916.1.A1_at	Xl.82067	2.10526	angiopoietin 4	angpt4	Ficolin and related extracellular proteins	ectoderm
st23	Xl2.888.1.S1_at	Xl.52787	2.10084	forkhead box A1	foxa1	transcription factor	liver, stomach, duodenum, proctodaeum
st23	Xl2.8017.1.S1_a_at	Xl.8017	2.10084	origin recognition complex, subunit 6	orc6	DNA replication	unknown
st23	Xl2.8976.1.S1_at	Xl.8976	2.10084	unknown	unknown	unknown	unknown		+
st23	Xl2.482.1.S1_at	Xl.482	2.09644	Sperm adhesion molecule 1	spam1	fusion of sperm to egg plasma membrane	liver
st23	Xl2.13589.1.S1_at	Xl.13589	2.09205	HOP homeobox	hopx	transcription factor	unknown
st23	Xl2.46746.1.S1_at	Xl.46746	2.08768	LRP2 binding protein	lrp2bp	regulates LRP2 function	unknown
st23	Xl2.7809.1.S2_at	Xl.76669	2.08768	MGC81892 protein	MGC81892	unknown	unknown
st23	Xl2.25762.1.A1_at	Xl.53727	2.08333	rieske [2Fe-2S] domain containing protein (5K704)	MGC154819	unknown	unknown
st23	Xl2.14448.1.S1_at	Xl.14448	2.08333	unknown	unknown	unknown	unknown
st23	Xl2.21276.1.S1_at	Xl.73965	2.07469	unknown	unknown	unknown	unknown
st23	Xl2.46369.1.S1_at	Xl.51029	2.07039	H1 histone family, member X	h1fx	nucleosome assembly	unknown
st23	Xl2.13361.1.A1_at	Xl.13361	2.07039	cholesterol side-chain cleavage enzyme, mitochondrial-like	LOC100495360	unknown	unknown
st23	Xl2.14191.1.A1_at	Xl.79692	2.07039	cyclin M4	cnnm4	unknown	unknown
st23	Xl2.54421.1.A1_at	Xl.79655	2.07039	LIM homeobox 1	lhx1	transcription factor	mesoderm
st23	Xl2.18685.1.S1_at	Xl.56310	2.06186	Tetratricopeptide repeat domain 39B	ttc39b	unknown	unknown
st23	Xl2.799.1.S2_at	Xl.799	2.05761	H1 histone family, member 0	h1f0	nucleosome assembly	unknown
st23	Xl2.3107.1.A1_at	Xl.3107	2.05761	solute carrier family 35, member A5	slc35a5	nucleotide-sugar transport	unknown
st23	Xl2.45669.3.A1_at	Xl.57259	2.05761	Ribosomal protein L36a	rpl36a	structural constituent of ribosome	unknown
st23	Xl2.47668.1.S1_at	Xl.47668	2.05339	Angiopoietin 1	angpt1	vascular development	unknown	+
st23	Xl2.889.1.S1_at	Xl.889	2.04918	transthyretin	ttr	steroid binding	unknown
st23	Xl2.54905.1.S1_at	Xl.70619	2.04499	unknown	unknown	unknown	unknown
st23	Xl2.52183.2.A1_at	Xl.52183	2.04499	rho-related BTB domain-containing protein 3-like	LOC100485375	unknown	unknown
st23	Xl2.32826.1.A1_s_at	Xl.67541	2.04082	Ecto-NOX disulfide-thiol exchanger 1	enox1	unknown	unknown
st23	Xl2.27585.1.A1_at	Xl.27585	2.03666	WD repeat domain 75	wdr75	pre-mRNA processing	unknown
st23	Xl2.14255.1.S1_at	Xl.64040	2.0284	protein phosphatase 1, regulatory (inhibitor) subunit 3C	ppp1r3c	phosphoprotein phosphatase activity	somite
st23	Xl2.34932.1.S1_s_at	Xl.34932	2.0284	survivin	surv	anti-apoptosis	unknown
st23	Xl2.11841.1.S1_at	Xl.11841	2.0284	unknown	unknown	unknown	unknown
st23	Xl2.34676.1.S1_at	Xl.66141	2.02429	Storkhead box 2	stox2	DNA binding	unknown
st23	Xl2.3074.1.A1_at	Xl.67541	2.02429	hypothetical protein LOC100127295	LOC100127295	unknown	unknown
st23	Xl2.19057.1.S1_at	Xl.19057	2.0202	Vesicular inhibitory amino acid transporter	slc32a1	amino acid transport	forebrain
st23	Xl2.86.1.S1_at	Xl.86	2.01207	CCR4 carbon catabolite repression 4-like, nocturnin	ccrn4l-a	posttranscription	midbrain-hindbrain boundary
st23	Xl2.25877.2.S1_a_at	Xl.25877	2.01207	adenylate kinase 1b	ak1b	ATP metabolic process	hindbrain
st23	Xl2.9135.1.A1_at	Xl.9135	2.00803	unknown	unknown	unknown	spinal cord
st23	Xl2.14570.1.S1_at	Xl.72146	2.00401	unknown	unknown	unknown	unknown
st23	Xl2.32826.1.A1_x_at	Xl.67541	2.00401	Ecto-NOX disulfide-thiol exchanger 1	enox1	unknown	unknown
st23	Xl2.4822.1.S1_at	Xl.59322	2	hypothetical protein MGC68574	MGC68574	unknown	unknown
st23	Xl2.32842.1.A1_at	Xl.72253	2	unknown	unknown	unknown	unknown
st23	Xl2.53392.1.S1_at	Xl.53392	2	TAF5 RNA polymerase II, TATA box binding protein (TBP)-associated factor	taf5	transcription regulator activity	eye
st23	Xl2.33497.1.S1_at	Xl.33497	2	transposon TXz.1 transposase pseudogene	unknown	transposable element	unknown
st34	Xl2.32219.1.A1_at	Xl.32219	7.0922	unknown	unknown	unknown	unknown
st34	Xl2.38040.1.A1_x_at	Xl.77627	6.80272	6-phosphofructo-2-kinase/fructose-2,6-biphosphatase 3	pfkfb3	catalytic activity	unknown				+
st34	Xl2.53385.1.S1_at	Xl.53385	6.71141	Lon peptidase 2, peroxisomal	lonp2	pancreatic elastase activity	unknown
st34	Xl2.56441.1.S1_at	Xl.56441	4.90196	unknown	unknown	unknown	unknown
st34	Xl2.7015.1.S1_at	Xl.50113	4.65116	Cytochrome P450, family 26, subfamily A, polypeptide 1	cyp26a1	retinoic acid hydroxylase	neuroectoderm
st34	Xl2.53925.1.S1_at	Xl.53925	4.65116	Retinol binding protein 2, cellular	rbp2	transporter activity	unknown
st34	Xl2.47081.2.S1_a_at	Xl.47081	4.23729	amyloid-beta-like protein A	aplp2 A	Alzheimer's disease-linked,serine-type endopeptidase inhibitor activity	endodermal organs
st34	Xl2.22369.1.S1_at	Xl.11640	4.13223	MGC81121 protein	MGC81121	unknown	unknown				+
st34	Xl2.881.1.S1_at	Xl.881	3.98406	ALX homeobox 1	alx1	transcription factor	eye
st34	Xl2.9196.1.S1_at	Xl.9196	3.69004	Dolichol kinase	dolk	dolichol kinase activity	unknown
st34	Xl2.549.1.S1_at	Xl.549	3.55872	alanine-glyoxylate aminotransferase	agxt	transaminase activity	unknown
st34	Xl2.18050.1.A1_at	Xl.76090	3.55872	Natriuretic peptide A	nppa	regulation of blood pressure and electrolyte balance	heart
st34	Xl2.48322.1.S1_at	Xl.48322	3.53357	annexin A6	anxa6	Annexin	unknown
st34	Xl2.983.1.S1_at	Xl.983	3.48432	regucalcin (senescence marker protein-30)	rgn	enzyme regulator activity	proximal tubule
st34	Xl2.23035.2.A1_x_at	Xl.57466	3.48432	unknown	unknown	unknown	unknown
st34	Xl2.874.1.S1_at	Xl.874	3.23625	mitogen-activated protein kinase 1	mapk1	serine/threonine kinase	mesoderm
st34	Xl2.25115.1.A1_at	Xl.25115	3.1348	annexin A13	anxa13	calcium-dependent phospholipid binding	unknown
st34	Xl2.34831.1.S1_at	Xl.68204	3.125	unknown	unknown	unknown	unknown				+
st34	Xl2.456.1.S1_at	Xl.456	3.11526	cytochrome P450 26A1	cyp26a1	retinoic acid hydroxylase	neuroectoderm
st34	Xl2.8976.1.S1_at	Xl.8976	3.10559	unknown	unknown	unknown	unknown		+
st34	Xl2.306.1.S1_at	Xl.306	3.06748	fatty acid binding protein 2, intestinal	fabp2	transporter activity	small intestine
st34	Xl2.21513.1.S1_at	Xl.21513	2.97619	fatty acid binding protein 1, liver	fabp1	transporter activity	unknown
st34	Xl2.23562.1.S1_at	Xl.23562	2.91545	D-dopachrome decarboxylase a	ddt-a	Macrophage migration inhibitory factor	unknown
st34	Xl2.48825.1.A1_s_at	Xl.48825	2.68097	sodium-dependent phosphate transport protein 2B-like	LOC100495764	unknown	unknown
st34	Xl2.16761.1.A1_at	Xl.70757	2.65957	golgi brefeldin A resistant guanine nucleotide exchange factor 1	gbf1	guanine nucleotide exchange factor	unknown
st34	Xl2.54392.1.S1_at	Xl.54392	2.59067	Homeobox B4	hoxb4	transcription factor	mesoderm				+
st34	Xl2.24522.1.A1_at	Xl.66576	2.57732	pancreatic secretory trypsin inhibitor-like	LOC100494927	unknown	unknown
st34	Xl2.53453.2.S1_at	Xl.53453	2.57069	glutamate receptor, ionotropic, N-methyl D-aspartate-like 1A	grinl1a	unknown	unknown
st34	Xl2.51097.2.A1_at	Xl.74021	2.5641	torsin family 3, member A	tor3a	endoplasmic reticulum conponent	unknown
st34	Xl2.23663.1.A1_s_at	Xl.674	2.43902	atrial natriuretic factor	anf-A	unknown	unknown
st34	Xl2.47487.1.S1_at	Xl.47487	2.38663	claudin 14	cldn14	integral membrane protein, tight junction component	unknown
st34	Xl2.24574.1.S1_at	Xl.24574	2.36407	MGC82050 protein	MGC82050	unknown	unknown
st34	Xl2.1918.1.S2_a_at	Xl.1918	2.34742	RNA binding motif protein 25	rbm25; rnpc7	nucleic acid binding	unknown
st34	Xl2.24249.1.A1_at	Xl.83970	2.32019	maltase-glucoamylase (alpha-glucosidase)	mgam	unknown	unknown				+
st34	Xl2.57030.1.A1_at	Xl.76262	2.30415	unknown	unknown	unknown	unknown
st34	Xl2.24522.1.A1_a_at	Xl.66576	2.29885	pancreatic secretory trypsin inhibitor-like	LOC100494927	unknown	unknown
st34	Xl2.8875.1.S1_at	Xl.8875	2.28833	histamine N-methyltransferase A	hnmt-a	unknown	unknown
st34	Xl2.34688.1.S1_at	Xl.34688	2.26244	hypothetical protein MGC68647	MGC68647	unknown	unknown
st34	Xl2.51346.1.S1_at	Xl.51346	2.22222	solute carrier family 12 member 1-like	slc12a1l	transporter activity	proximal tubule of pronephros				+
st34	Xl2.5047.1.A1_at	Xl.5047	2.20751	unknown	unknown	unknown	unknown
st34	Xl2.5116.2.A1_at	Xl.71303	2.19298	inhibin, beta C, gene 2	inhbc.2	growth factor	unknown
st34	Xl2.12863.1.A1_at	Xl.72125	2.1692	urotensin II related peptide precursor	urp	RNA binding	unknown				+
st34	Xl2Affx.137.1.S1_at	unknown	2.15983	unknown	unknown	unknown	unknown
st34	Xl2.15463.1.S1_a_at	Xl.15463	2.13675	methylcrotonoyl-CoA carboxylase 2 (beta)	mccc2	3-Methylcrotonyl-CoA carboxylase	unknown
st34	Xl2.55187.1.A1_at	Xl.55187	2.12766	unknown	unknown	unknown	unknown
st34	Xl2.6392.1.S1_a_at	Xl.6392	2.11864	solute carrier family 5 (iodide transporter), member 8	slc5a8	transmembrane solute exchange	liver
st34	Xl2.25241.1.S1_at	Xl.25241	2.11416	hypothetical LOC495407	LOC495407	unknown	unknown
st34	Xl2.48966.1.S1_at	Xl.48966	2.11416	MGC81812 protein	MGC81812	unknown	unknown
st34	Xl2.10647.1.A1_at	Xl.10647	2.10084	unknown	unknown	unknown	unknown
st34	Xl2.15008.1.A1_at	Xl.15008	2.09205	leukocyte cell derived chemotaxin 1	lect1	inhibits angiogenesis	unknown				+
st34	Xl2.10642.1.S1_at	Xl.10642	2.079	LOC100486352	LOC100486352	unknown	unknown
st34	Xl2.39913.1.S1_at	Xl.74080	2.07039	low density lipoprotein-related protein 2	lrp2	pancreatic elastase activity	unknown
st34	Xl2.50049.1.S1_at	Xl.50049	2.06612	fatty acid binding protein 2, intestinal	fabp2	transporter activity	unknown
st34	Xl2.18295.1.A1_at	Xl.18295	2.06612	Wilms tumor 1	wt1	transcription factor	pronephric kidney glomus				+
st34	Xl2.17179.1.S1_at	Xl.17179	2.06186	LOC100496691	LOC100496691	unknown	unknown
st34	Xl2.51583.2.A1_at	Xl.74185	2.05761	unknown	unknown	unknown	unknown
st34	Xl2.54412.1.S2_at	Xl.55382	2.03252	SH3-binding domain kinase 1	sbk1	serine/threonine kinase	brain				+
st34	Xl2.2656.1.A1_at	Xl.2656	2.0284	unknown	unknown	unknown	unknown
st34	Xl2.23471.1.S1_at	Xl.76946	2.01207	solute carrier family 6 (amino acid transporter), member 14, gene 2	slc6a14.2	transmembrane solute exchange	unknown
Note: The 9 genes that were chosen for further in situ hybridization analysis are highlighted in bold.
